# Supplementary material for: Long-Term Calculation of Predicted Environmental Concentrations to Assess the Risk of Anticancer Drugs in Environmental Waters
Source: Molecules. 2022 May 17;27(10):3203. doi: 10.3390/molecules27103203 (PMC9147345; doi:10.3390/molecules27103203)
Supplement: Supplementary file 1 [file molecules-27-03203-s001.zip]

Archive with 1 entries (1 files):
- molecules-1699046-supplementary.pdf
